# Supplementary material for: Deep Sequencing Reveals New Aspects of Progesterone Receptor Signaling in Breast Cancer Cells
Source: PLoS One. 2014 Jun 4;9(6):e98404. doi: 10.1371/journal.pone.0098404 (PMC4045674; doi:10.1371/journal.pone.0098404)
Supplement: Table S1 — Differentially expressed genes in T47D cells after 3 hours of progestin treatment. The log2(fold change) of the ratio of EtOH-treated to R5020-treated is given. Genes identified by previous gene expression microarrays studies are accompanied by reference numbers. (XLSX) [file pone.0098404.s003.xlsx]

## Sheet: high stringency
Official gene symbol	log2(fold_change)	p_value	other studies (ref.number)
ABCC6	1.95767	0.0156	(15)_x000D_
ABCC6P1	1.07632	0.0463
ABHD11	1.23348	0.0127
ABLIM3	-1.47709	0.00375	(11)_x000D_
ABTB2	-1.01137	0.036	(11), (13)_x000D_
ACER2	-2.56153	5e-05
ACOT2	-1.28173	0.01395	(15)_x000D_
ACOT4	-1.12633	0.0259	(15)_x000D_
ACOT6	-3.82772	5e-05	(15)_x000D_
ACPL2	-1.75903	0.0005
ACSF2	-1.16266	0.0213
ACSL1	-1.25398	0.0066	(11)_x000D_, (14)
ACSS1	-1.25646	0.00475	(11)_x000D_
ACVR1	-1.45381	0.0048
ADAMTS15	-2.08606	5e-05
ADD3	-1.86547	5e-05	(11)_x000D_
ADRB2	-3.14475	0.04155
AEN	-1.5496	0.0058
AFF1	-1.72029	0.00015	(11)_x000D_
AGPAT9	1.64058	0.01465
AGR3	-1.07443	0.0224
AIFM3	1.44006	0.039
AKAP13	-1.42336	0.00225	(11)_x000D_, (14)
ALDH3A2	-1.06504	0.01695
ALPL	-3.39649	0.0148	(13)_x000D_
AMD1	-1.44888	0.0012	(12)_x000D_, (14)
AMIGO2	3.25012	5e-05
ANGPTL4	1.81179	0.0172
ANKRD22	-1.92125	5e-05
ANKRD35	-5.12316	5e-05
ARF6	-1.05927	0.02705
ARHGAP17	-1.63484	0.0002	(13)_x000D_
ARHGAP26	-1.84238	0.0001	(11)_x000D_
ARHGAP42	-2.03268	0.0012
ARHGEF26	-2.19814	5e-05	(11)_x000D_
ARID5B	2.37255	5e-05	(11), (13)_x000D_
ARL4C	-1.41637	0.0139
ARL4D	-1.56317	0.0027	(11)_x000D_
ARL5B	-1.1058	0.0303
ARMC12	-2.472	0.0238
ARRB1	-1.06169	0.01925	(13)_x000D_
ASAP2	-1.00099	0.025	(13)_x000D_
ATAD2	-1.19955	0.01555
ATF3	-1.40381	0.0038	(13)_x000D_
ATMIN	-1.03433	0.0282
ATP10A	-3.19376	5e-05	(11), (13)_x000D_
ATP1A1	-2.16938	5e-05	(11)_x000D_
ATP1B1	-1.99343	0.0001	(11), (12), (13), (14)
ATP7B	-1.12082	0.01745	(11)_x000D_
ATP8B3	-2.18396	0.0011	(11)_x000D_
AZGP1	-1.02921	0.02645
AZGP1P1	-4.09091	0.0002
B3GALNT2	-1.11975	0.0408
BAG3	-1.22572	0.00865	(11), (13)_x000D_
BAG5	-0.952209	0.03595	(13)_x000D_
BARX2	-2.00302	0.0013
BBC3	1.86746	0.02365
BBS12	-1.57812	0.00795	(13)_x000D_
BCAR1	-0.898927	0.04585	(13)_x000D_
BCL2L11	-1.26469	0.0336	(13)_x000D_
BCL2L13	-0.962853	0.037
BCL3	3.19768	0.0008	(11)_x000D_
BFAR	-1.16692	0.01195	(13)_x000D_
BICD2	-1.33561	0.00335
BIRC3	-1.82113	0.0021	(14)
BLNK	-1.65414	0.0004
BMP2K	-1.02932	0.0356	(11)_x000D_
BMP4	1.08164	0.0372
BNIP3	-1.33634	0.00455
BRWD1-IT2	1.43097	0.0338
BTBD11	-2.32982	0.00435
BTG2	1.12153	0.04235
C10orf12	-1.5229	0.00155	(11)_x000D_
C10orf2	-1.02237	0.0318	(13)_x000D_
C16orf80	-2.37246	5e-05	(11)_x000D_
C17orf80	-1.06054	0.0206
C1orf106	1.05498	0.0433
C1orf168	-1.97054	0.00275	(13)_x000D_
C1orf172	-1.44437	0.01045
C1orf226	-1.46589	0.00455
C2CD2L	0.981133	0.0406
C3orf35	1.49053	0.0443
C3orf58	-1.01381	0.0226
C3orf70	-2.11154	0.0003
C9orf152	-1.45219	0.00185
C9orf91	-1.12567	0.016	(13)_x000D_
CA8	1.63283	0.0106
CACUL1	-1.24237	0.0087
CAMKK2	-0.931871	0.04245
CAMSAP1	-1.56143	0.0013	(11)_x000D_
CAPN7	-1.26386	0.00765	(11)_x000D_
CASC10	-1.95706	0.0044
CASD1	-1.00939	0.03835	(13)_x000D_
CASQ1	-3.57922	0.00765
CBFA2T3	-1.03523	0.0211
CBLL1	-1.03065	0.02255
CBX4	-1.37294	0.0033	(11), (13)
CCDC120	1.07995	0.028
CCDC165	-3.33412	5e-05
CCDC19	1.14268	0.02615
CCND1	-2.47428	5e-05
CCSAP	-0.900363	0.0489
CD44	-1.91371	5e-05	(12)_x000D_
CDC14B	-1.58259	0.00265
CDC42EP3	-1.14683	0.0144	(11)_x000D_
CDK5R1	-1.93833	0.0022	(11)_x000D_
CDK6	-1.28358	0.00695
CDKN2B	1.87065	0.0005
CDYL2	-1.06709	0.02685
CEBPD	-2.76449	5e-05	(12), (11)
CEBPG	-1.00586	0.0254
CECR2	-1.59347	0.0025
CEP97	-1.02406	0.0285
CHD1L	-1.28592	0.005
CHRM4	-2.86517	0.04815
CHST1	1.42904	0.02945
CHST10	-1.66525	0.00495
CHST11	-1.41104	0.00305	(11)_x000D_
CHST3	-1.73477	0.0012
CISH	1.95676	0.0494
CITED4	-1.54016	0.01855	(11), (13)
CLDN1	1.06214	0.0247
CLDN3	1.3176	0.01205
CLDN4	1.66736	0.0005
CLDN8	-1.69376	0.00345	(11)_x000D_
CLIC6	-1.08053	0.0285
CLIP3	1.34113	0.04585
CLMN	-1.60586	0.00055	(11)_x000D_
CMTM7	-2.98187	5e-05	(11)_x000D_
CMYA5	-0.917508	0.04515
COPRS	-1.10906	0.01745
CORO2A	-1.63678	0.0004	(12),(11)
CPEB4	-1.13238	0.0158
CPM	-1.12294	0.04845
CREB3L2	-1.477	0.00375	(12)_x000D_
CREB5	1.19006	0.02945
CRY2	-1.0608	0.02345
CRYM-AS1	-2.38721	0.00475
CSRNP1	-2.71875	0.0001	(11)_x000D_
CTDSPL	-1.1656	0.01025	(12)_x000D_
CTSH	-1.22174	0.0329	(11), (13)_x000D_
CTTNBP2NL	-1.06463	0.0247
CXADRP3	1.9263	0.0325
CXCL12	-1.48341	0.014	(11)_x000D_
CXCR4	-1.48705	0.0459	(13)_x000D_
CYP1A1	2.96345	5e-05
CYP4F35P	1.28232	0.03155
CYP4X1	-1.5375	0.014
CYR61	-2.46599	5e-05	(15)_x000D_
CYTH1	-0.903595	0.04155	(13)_x000D_
DCAF16	-0.94822	0.04415
DDX24	-0.938355	0.0442
DEFB132	-3.86052	0.00335
DEGS1	-1.12145	0.01795
DENND2C	-1.35897	0.0138	(13)_x000D_
DFNB31	-1.58024	0.00145
DGKH	-2.43505	5e-05
DISP1	-1.18847	0.02585	(11)_x000D_
DIXDC1	-2.34539	5e-05	(11)_x000D_
DKFZP586I1420	-1.52029	0.0025	(11), (13)_x000D_
DLG2	0.988886	0.02915
DLG5	-1.09504	0.02405	(11)_x000D_
DNAAF2	-1.19121	0.01005
DNAJA2	-1.08703	0.01935
DNAJB4	-3.20286	5e-05	(12), (11)_x000D_
DNAJB6	-0.920245	0.04095	(13)_x000D_
DOPEY2	-1.25807	0.00715	(11)_x000D_
DSCAM-AS1	1.77811	0.0001
DUSP1	-2.27947	0.0004	(11)_x000D_
DUSP16	-0.945699	0.03975	(11)_x000D_
DUSP4	-1.5862	0.00125	(13)_x000D_
DUSP5	2.23613	0.0033	(11)_x000D_
EAF2	-3.43775	0.00135	(11)_x000D_
EDN1	1.12108	0.01215
EEPD1	-1.59736	0.0439
EFCAB3	-1.91272	0.0002	(11)_x000D_
EFNA1	1.05097	0.03075
EFNA5	-1.36751	0.00405	(11)_x000D_
EFNB2	1.71996	0.00375	(11)_x000D_
EGF	-2.52277	5e-05	(11), (13)_x000D_
EGFR	-1.6243	0.00025	(12)_x000D_
EGLN3	-1.29551	0.008	(11)_x000D_
EHD4	-1.09159	0.02075	(13)_x000D_
EHF	0.947576	0.03765
EIF2C2	-1.22478	0.00745
ELF3	2.24331	0.0001	(11), (13)_x000D_
ELL2	-1.80916	0.00015	(12), (11)_x000D_
ELOVL7	-0.907444	0.04625
ENPP1	-1.17232	0.01185
EPGN	-1.73005	0.0346
EPHA4	1.44138	0.0032
EPHB3	1.48219	0.0059
EPN3	1.70623	0.00065	(11)_x000D_
ERBB2IP	-0.9584	0.04065
ERN1	-2.35669	0.0001
ERRFI1	-2.08073	5e-05	(11)_x000D_
ETS2	-1.69945	0.0106
EVPLL	1.52612	0.02
F2R	-2.41648	0.00425
F2RL1	-1.16985	0.03215	(12)_x000D_
F3	-2.91692	5e-05	(11), (12)_x000D_, (14)
FAM102A	0.959839	0.03315
FAM104A	-1.7571	0.00085
FAM105A	-4.51277	5e-05	(11)_x000D_
FAM107B	-2.49549	5e-05	(11)_x000D_
FAM108B1	-1.14732	0.02525
FAM110B	-1.55059	0.01075	(13)_x000D_
FAM110C	-2.24085	5e-05
FAM113B	2.08272	0.0314
FAM13C	-2.33701	0.0045
FAM151B	-1.61217	0.0112
FAM198B	-0.892525	0.0477
FAM20C	-0.92537	0.04475
FAM46A	-1.08694	0.03065
FAM49A	-2.61919	0.0001	(12)_x000D_
FAM53B	-1.41218	0.00515
FAM55C	-2.01618	0.00025
FAM63B	-1.03136	0.02155
FAM78A	1.81594	0.0268
FAM84B	1.03789	0.02615
FAM89A	-2.14215	0.0158	(13)_x000D_
FAR1	-0.998654	0.02995	(13)_x000D_
FCHSD2	-1.67231	0.0004
FGD3	1.57254	0.02645
FGD4	-2.01472	5e-05	(11)_x000D_
FGF18	-4.19968	0.0182
FHDC1	-2.05976	0.00035
FHOD1	-0.997376	0.0433
FIGN	1.26934	0.02335
FJX1	-2.16789	5e-05
FKBP5	-2.53051	5e-05	(11), (12), (14), (15)
FLJ23152	1.38026	0.0198
FLRT3	-1.13476	0.02675
FMNL2	-1.73948	0.00695
FOXA1	2.08917	5e-05	(15), (11)_x000D_
FOXO1	-2.19013	5e-05	(15), (12), (11)
FOXO4	-2.10653	5e-05	(15), (11)_x000D_
FRAT1	1.51556	0.00995
FRK	-3.56915	5e-05
FRMD3	-1.08238	0.0205
FRMD4A	1.07782	0.02185
FRYL	-1.28558	0.0064
FUT4	-1.53458	0.0083
FZD1	-2.04482	5e-05	(15)_x000D_
FZD5	-2.51434	0.00015	(15)_x000D_
GAB2	-1.03364	0.02215
GADD45A	-2.27686	0.0004	(13)_x000D_
GATA3	0.978616	0.0426
GATA6	-1.16076	0.0342	(11)_x000D_
GDPD5	-1.56648	0.02825	(13)_x000D_
GGA2	-0.918674	0.0448	(13)_x000D_
GGCT	-0.934653	0.0475	(13)_x000D_
GINS2	-1.61779	0.0006
GJB2	-3.40845	0.0003	(11)_x000D_
GJB6	-4.81812	0.01295
GLUL	-1.45468	0.00175	(14)
GMDS-AS1	2.05534	0.0473
GNA12	-1.11206	0.01615	(11)_x000D_
GNAI1	1.93812	0.00415
GNPTAB	-1.47301	0.0027	(13)_x000D_
GPC4	-1.59084	0.01145
GPD1L	-1.22503	0.0087
GPR110	-1.32046	0.01135
GPR132	1.64172	0.00805
GPR161	-2.03514	0.0032	(11)_x000D_
GPSM2	-2.66597	5e-05	(15), (11)_x000D_
GRAMD1C	1.13417	0.04355
GRB10	-1.49901	0.00105	(12)_x000D_, (14)
GRB2	-0.956827	0.03485
GRB7	1.60875	0.0105
GREB1	-2.34575	5e-05	(12)_x000D_
GREB1L	-1.18034	0.02925
GRHL1	-1.11407	0.0169	(13)_x000D_
GRHL2	-2.32085	5e-05
GRHL3	3.21812	0.02885
GRPEL1	-1.17197	0.01575	(13)_x000D_
GYG1	-1.00607	0.02555
HDAC5	1.09654	0.0195
HELB	2.25662	0.00525
HERC5	-3.01558	5e-05
HES2	-2.8206	5e-05
HEXIM1	1.76751	0.00025	(11)_x000D_
HIF1A	-1.46642	0.0051
HILPDA	-2.09796	5e-05
HIVEP1	1.3715	0.0036
HMGB3	-1.23044	0.01035	(11)_x000D_
HMGXB3	-1.52049	0.0035
HOMER2	-1.39708	0.0027
HOTAIR	1.15083	0.0188
HOXB2	1.20178	0.0165
HPX	1.83635	0.0146
HS3ST3B1	-2.729	0.0396	(11)_x000D_
HSD11B2	-1.5907	0.028	(14), (15)_x000D_
HSPA1A	1.2956	0.00935
HSPA1B	1.26574	0.00925
HSPA2	-1.72698	0.0111	(12)_x000D_
ICA1L	-2.58815	0.0024
ID2	1.20053	0.0283
IDAS	1.72311	0.0059
IER2	1.36878	0.027
IER3	0.928082	0.0458	(14)
IFFO2	-1.45442	0.0061	(11), (13)_x000D_
IFRD1	-1.14234	0.0132	(13)_x000D_
IGDCC3	1.55315	0.0222
IGF1R	-1.2509	0.0062
IL12A	-1.79102	0.0303
IL1R1	2.17346	5e-05	(11)_x000D_, (14)
IL20RA	-4.14378	5e-05	(11)_x000D_
IL6ST	-2.04412	5e-05
IMPDH1	-1.69398	0.00045	(11)_x000D_
INIP	-1.45655	0.00195
INSIG2	0.981546	0.04345
IQCB1	-1.26384	0.00815
IQCJ-SCHIP1	1.39263	0.03115
IRF2BPL	1.00804	0.04375
ITPKB	-0.991171	0.03565	(11)_x000D_
ITPRIPL2	1.57373	0.0007
JAG1	-2.18905	0.0008	(11)_x000D_
JAK2	-1.98623	0.0002	(11)_x000D_
JARID2	-0.948044	0.04185
JUN	-0.93754	0.0417
KANK1	-1.8831	0.0001	(11)_x000D_, (14)
KAZALD1	1.08028	0.0255
KBTBD11	-4.73716	0.0012	(13)_x000D_
KCNB1	-1.17017	0.02985	(13)_x000D_
KCNC4	-2.11285	0.0012	(11)_x000D_
KCNG3	-4.17165	0.01045	(13)_x000D_
KCNH1	-3.61079	5e-05
KCNJ11	-2.53463	0.00015	(11)_x000D_
KCTD15	1.3898	0.0057
KDM4B	-1.58171	0.0012	(11)_x000D_
KIAA0040	-1.48409	0.0012	(14)
KIAA0232	-1.60719	0.0009	(11)_x000D_
KIAA0247	-1.07932	0.02005
KIAA0930	-1.34417	0.0039
KIAA1324L	-1.07363	0.0188
KIAA1432	-1.06209	0.01835
KIAA1683	1.36755	0.0149
KLF10	-1.04896	0.0444
KLF11	-1.11883	0.0277	(13)_x000D_
KLF15	-4.13245	0.00245	(11)_x000D_
KLF4	-2.06397	5e-05	(11)_x000D_, (14)
KLF5	-1.69719	0.00095
KLHL8	-1.61924	0.0005
KPNA3	-1.31171	0.0054	(13)_x000D_
L3MBTL3	1.01089	0.0267
LAMP3	-2.321	0.00025
LCMT1	-2.0868	5e-05	(11)_x000D_
LCOR	-1.69165	0.0002	(13)_x000D_
LDLRAD3	-0.942605	0.0403
LDLRAD4	-1.23158	0.00985
LEF1	-3.35193	5e-05	(11)_x000D_
LHFP	-1.05731	0.03815
LHX1	-1.94443	0.02795
LIFR	-1.68733	0.00515
LIMD1	-1.11232	0.04945
LIN28A	1.17302	0.01365
LINC00085	1.56141	0.0182
LINC00482	-1.87754	0.03595
LINC00925	1.14518	0.03615
LINC00992	2.14253	0.0028
LINC01018	-2.52244	0.01965
LMCD1	1.50972	0.00325
LMO7	-1.95594	5e-05	(11), (13)_x000D_
LMX1B	1.06398	0.0433
LNX1	-1.2049	0.0194
LOC100287482	-1.43218	0.0132
LOC100499467	-2.95904	5e-05
LOC100506497	2.02729	0.0084
LOC388692	1.04316	0.03255
LOC440600	-2.78983	0.0103
LOC646903	-1.98944	0.01535
LOC728323	-1.08527	0.03485
LOC93622	-1.51637	0.0012
LRCH1	-1.12043	0.01525
LRIG1	-1.5881	0.0008	(11)_x000D_
LRRC31	-1.90035	0.00125	(11)_x000D_
LRRK2	1.52609	0.00295
LURAP1L	1.02578	0.02905
LYPD6	-1.91969	0.00095	(13)_x000D_
MAF	1.48259	0.02755
MAFB	-4.17234	5e-05	(11)_x000D_
MAML3	-1.30472	0.0152
MAN1A1	-2.83744	5e-05	(11)_x000D_
MAPKBP1	-0.937204	0.04195
MARS2	-1.33099	0.0229	(13)_x000D_
MARVELD3	-0.996783	0.02725
MAT2A	-1.23024	0.02155	(12)_x000D_
MBNL2	-0.946561	0.0347
MBOAT2	-1.3859	0.00315
MEIS1	1.42729	0.0171
MEIS2	1.21843	0.02635	(13)_x000D_
MEX3A	-1.16894	0.0145
MICAL2	-1.7693	0.0016
MID1	-1.24391	0.0112
MIR205HG	2.35068	0.0001
MIR555	-0.81289	0.0423
MISP	1.35845	0.0157
MITF	-1.49453	0.01445
MKNK2	1.10306	0.03065
MKX	1.78787	0.00035	(11)_x000D_
MLLT4	-1.08703	0.01565
MMP15	-2.85091	5e-05	(11), (13)_x000D_
MPHOSPH10	-2.61941	5e-05	(12), (11)_x000D_
MRAS	-1.92712	5e-05	(11)_x000D_
MSX1	-2.17747	0.008	(11)_x000D_
MTMR4	-1.21366	0.00935
MTMR9	-2.21571	5e-05	(11)_x000D_
MTSS1	-2.22663	5e-05	(12), (11)_x000D_
MYC	-2.49118	5e-05
MYCBP2	-0.936703	0.0487	(13)_x000D_
MYLK4	-1.81907	0.0078
MYO10	-1.87145	5e-05	(12), (11)_x000D_
MYO1B	-0.88878	0.04575
N4BP2L1	-2.62074	0.0022
NADKD1	-0.932979	0.04075
NAGK	-0.936684	0.04695
NAMPT	-1.32111	0.005
NAP1L4	-1.66421	0.00045	(15), (11)_x000D_
NBPF10	-1.39767	0.00315
NBPF14	-1.38133	0.0037
NBPF7	-1.15642	0.0205
NCALD	-2.42616	5e-05	(11)_x000D_
NCEH1	-1.02225	0.0212	(11)_x000D_
NDFIP2	-1.03187	0.02395
NDRG1	-2.28023	5e-05	(11), (12)_x000D_, (14)
NDST4	1.2635	0.04585
NEDD4L	-1.07248	0.01985	(11)_x000D_
NEDD9	-1.44486	0.02635	(14)
NET1	-3.17258	5e-05	(11)_x000D_, (14)
NETO2	-3.09185	0.00075	(11)_x000D_
NEURL1B	-1.00155	0.03235
NFKBIA	-2.17548	5e-05	(12)_x000D_, (14)
NFKBIE	-1.49518	0.01625
NIPAL3	-1.0207	0.02635
NLN	-1.10293	0.01705
NOS1AP	-1.58599	0.00235
NOTCH2	-1.7995	0.0001
NOTCH2NL	-1.65931	0.0006
NPR3	0.952115	0.0484
NR2F1	1.66378	0.00975
NRF1	-1.13298	0.02115
OSBPL3	-1.85868	5e-05	(11), (13)_x000D_
OVOL1	2.43733	0.0022
P2RY2	1.52945	0.008	(14)
P4HA2	-1.53777	0.0011	(12), (13)
PACSIN1	-2.14374	5e-05	(11)_x000D_
PAG1	-1.27153	0.0088
PART1	-2.21503	0.03035	(13)_x000D_
PAX9	1.62096	0.00625
PCDH7	-1.87472	0.0012
PDE5A	-2.22203	0.00015	(13)_x000D_
PDGFB	1.0744	0.0464
PDK4	-4.80347	5e-05	(11)_x000D_
PDLIM1	-1.37643	0.00675	(14)
PDPK1	-1.1075	0.0164	(13)_x000D_
PDS5B	-1.44485	0.0025	(13)_x000D_
PDZD2	-0.970348	0.03135
PER2	-1.68424	0.00065
PFKFB3	-3.06186	5e-05	(11)_x000D_
PHACTR3	-3.09866	0.0005	(11)_x000D_
PHF19	-1.17285	0.04975
PHF21A	1.20865	0.0088
PHLDB1	0.936802	0.03985
PIK3R3	1.55935	0.00045	(14)
PIM2	-2.42362	5e-05	(15), (12)
PISD	-1.33943	0.03035	(12)_x000D_
PLA2G6	-1.57987	0.01995
PLAUR	-1.95009	0.04745
PLCG1	-0.896975	0.04245
PLEKHF1	-2.16629	0.00235	(11), (13)_x000D_
PLEKHF2	-1.19484	0.0107
PLIN2	-1.34239	0.0072
PLK2	1.66493	0.0005	(12)_x000D_
PLLP	-2.41	0.0108	(11), (13)_x000D_
PNRC1	1.20578	0.01245
POC5	-1.13749	0.0163
POU2F3	1.39009	0.02565
PPARGC1B	-1.17394	0.0174	(13)_x000D_
PPDPF	1.19642	0.01085
PPFIA3	0.962615	0.04665
PPM1B	-1.02741	0.0251
PPM1H	-1.02157	0.0264	(12)_x000D_
PPM1L	-1.22361	0.0121
PPP3CC	-1.37707	0.0089
PPPDE1	-0.964953	0.0355
PRDM1	-4.05518	5e-05	(11), (13)_x000D_
PRKAA2	-1.09753	0.02215
PRKAB2	-2.03045	5e-05	(11)_x000D_
PRKCE	-1.27274	0.0174	(13)_x000D_
PRR15L	-1.6359	0.00135	(11)_x000D_
PRSS23	-1.41084	0.018
PTPRJ	-1.39068	0.00305
PXK	1.86503	0.00025
RAB11FIP1	-1.06217	0.02225
RAB4A	-1.21336	0.0115
RALBP1	-1.28631	0.0053
RANBP3L	-3.54203	5e-05	(11)_x000D_
RAP2B	-1.31287	0.0053
RARG	1.21392	0.01475
RASA2	-1.68835	0.0005
RASAL1	-2.04484	0.01125
RASD2	-2.8393	0.02485
RASGEF1A	-1.25428	0.00855
RASGRP1	-1.32803	0.03125
RASL10B	-3.43634	0.02275
RBBP7	-0.970048	0.03465
RBBP8NL	3.50019	0.008
RBM24	-2.39444	5e-05
RBP2	-3.22087	0.0168
RCAN1	-2.40782	5e-05	(15), (11)_x000D_
RCL1	-1.7426	0.00245
RERE	-1.39848	0.0023	(13)_x000D_
RERG	1.23208	0.00975
RET	-3.27152	0.00355
RGMB	-1.03631	0.0233
RGS10	-1.03685	0.04335
RGS3	1.13753	0.0223
RHOB	-0.927457	0.0457
RHOU	-2.53814	0.00105
RHOV	0.941554	0.0449
RIOK1	-0.994325	0.03565
RIPK4	-2.13155	5e-05	(11), (13)_x000D_
RND1	1.91273	0.0061	(12)_x000D_
RNF24	-1.69459	0.0002
RPS6KA5	-2.01653	0.0001	(11)_x000D_
RREB1	-1.43999	0.00155	(13)_x000D_
RUNX1	-2.59332	5e-05	(11)_x000D_
S100P	-2.84477	0.0039	(11), (12), (14)_x000D_
SALL2	1.79602	0.00165
SASH1	-1.84894	0.00025	(11)_x000D_
SAT1	-0.898516	0.04855
SATB1	1.17776	0.0099
SCAND2	-0.965712	0.04245	(13)_x000D_
SCML1	-1.25712	0.00605
SCRN1	-1.37542	0.00345
SCUBE2	-1.26406	0.00455	(11), (13)_x000D_
SEC14L2	-3.12542	5e-05	(11)_x000D_
SEMA3B	1.58063	0.04905
SEPT4	-4.0424	5e-05
SEPT8	-0.974606	0.0368
SERINC5	-1.80884	0.0004
SERTAD4	1.09139	0.026
SETD3	-1.182	0.015	(13)_x000D_
SETD7	-1.34383	0.0056
SGK1	-6.43796	0.0168	(11)_x000D_
SGK223	-1.13545	0.0323
SH2D4A	-0.978936	0.03155
SH3BP5	-1.41199	0.0059	(11), (13)_x000D_
SHISA2	1.61255	0.00185
SHROOM2	1.43827	0.0071
SHROOM3	-1.12946	0.01215
SIAH2	-1.05237	0.02645	(13)_x000D_
SIK1	-1.60673	0.0083	(13)_x000D_
SIM2	-1.63864	0.0017	(11)_x000D_
SIPA1	1.423	0.03845
SLC11A2	1.2504	0.0065
SLC15A2	-2.61734	0.0011
SLC16A6	-1.13178	0.0199
SLC19A2	-0.91705	0.04715
SLC1A1	-1.31798	0.02945
SLC22A23	-1.17419	0.0093	(11)_x000D_
SLC22A5	-1.22831	0.0128	(11)_x000D_
SLC25A15	-1.31296	0.0118
SLC25A17	-1.21097	0.0154
SLC25A18	-2.61317	5e-05	(11)_x000D_
SLC25A21	1.59054	0.02495
SLC25A25	-1.35217	0.0074
SLC26A2	-0.964472	0.03505
SLC2A1	-1.08712	0.03385
SLC2A10	-1.36752	0.00865	(13)_x000D_
SLC31A2	-1.34255	0.00765	(12)_x000D_, (14)
SLC38A2	-1.26964	0.01
SLC39A14	-1.37459	0.00245	(11)_x000D_, (14)
SLC40A1	1.59029	0.0012
SLC41A2	-1.0853	0.02015
SLC47A1	-2.23451	0.00095	(11)_x000D_
SLC4A7	-1.08087	0.0217	(13)_x000D_
SLC5A6	-1.27332	0.01175
SLC6A6	-1.24887	0.0088	(11)_x000D_
SLFN5	0.99889	0.0348
SLITRK5	1.3887	0.01935
SMAD6	1.98341	0.00555	(13)_x000D_
SMPDL3B	-1.02817	0.04	(11)_x000D_, (14)
SNAPC1	-1.0203	0.0287	(14)
SNTB2	-0.996852	0.03335	(14)
SNX30	-1.64553	0.0007
SOD2	-1.51581	0.0008	(11)_x000D_
SOS1	-1.35849	0.00315	(13)_x000D_
SOX2	4.98612	0.00095	(11)_x000D_
SOX4	-1.36834	0.0037	(11)_x000D_
SP110	-1.77519	0.00015	(11)_x000D_
SP6	-1.46058	0.0094
SPATA13	-1.86005	5e-05
SPATA33	-1.69063	0.0035
SPIRE1	-0.882609	0.04915
SPRED1	-1.385	0.00695
SPRED2	-1.39907	0.00225
SPSB1	-2.23587	0.00695	(11)_x000D_
SPTSSB	0.939096	0.04115
SRGAP1	-1.89961	5e-05	(11)_x000D_
SRGAP2	-1.00462	0.0279
SRGAP2B	-1.00841	0.03175
SRGAP3	0.897308	0.0497
SRGN	-2.43162	0.01225
ST3GAL4	-1.43674	0.0022	(11)_x000D_
STAMBPL1	-1.38317	0.03415
STARD13	-1.37246	0.0033	(13)_x000D_
STAT5A	-3.78931	5e-05	(14)
STC2	1.07245	0.02195	(13)_x000D_
STEAP1	-2.40748	0.0001	(12)_x000D_
STEAP2	-1.50458	0.0006	(13)_x000D_
STEAP4	-3.26989	5e-05
STK39	-1.82182	0.00025	(11)_x000D_
STOM	-1.35312	0.0028	(11)_x000D_
STX18	-1.11901	0.01485
STX1B	1.64609	0.0282
SUV420H2	1.42714	0.0432
SYBU	-3.61859	5e-05
SYNM	-2.12699	0.00035
TAF5L	-1.89607	5e-05	(11)_x000D_
TANC2	-1.23259	0.007	(11)_x000D_
TAOK3	1.07647	0.02075
TBC1D20	-0.997523	0.0306
TBC1D4	-1.35458	0.0037
TBX2	2.01471	0.0171
TCF7L2	1.03831	0.02395
TESK2	1.63206	0.02825
TET1	1.10246	0.03855
TEX14	-1.3241	0.025
TFCP2L1	-2.54479	0.0012
TGFA	-1.90063	0.0002
TGFB2	1.449	0.00475
TGFBR3	-2.42074	0.0003
TGIF1	-1.17356	0.0213	(13)_x000D_
THBS1	-2.19789	5e-05
THRB	-1.44228	0.0019
TIGD5	-1.57264	0.04895
TIPARP	-2.81846	5e-05	(12), (11)_x000D_
TMC7	1.24742	0.02895
TMEM133	-1.84359	0.0349
TMEM40	1.22004	0.02875
TMEM63C	-3.75451	5e-05	(11)_x000D_
TMEM70	-1.23133	0.00875	(13)_x000D_
TMEM8B	-1.25781	0.0402
TMOD2	-1.27352	0.00575
TMTC2	-1.04108	0.02585
TNFRSF10A	-2.34265	0.00045	(11), (13)_x000D_
TNFRSF10B	-1.2327	0.0396	(12)_x000D_
TNFRSF21	-1.83845	5e-05	(12)_x000D_
TNFSF10	1.22175	0.01415
TNS3	-0.908432	0.0462
TNS4	1.93971	0.00875
TOR1AIP2	-1.38352	0.00315
TP53BP2	-1.43116	0.0012
TRAF5	-2.21508	5e-05	(12)_x000D_
TRERF1	1.54745	0.00845
TRIL	1.63174	0.00095
TRIM22	-3.19351	5e-05	(11), (13)_x000D_
TRIM3	1.07038	0.0351
TRIM35	-1.46756	0.0053
TRNP1	-2.79531	0.00045
TSC22D2	-2.09367	5e-05	(11), (13)_x000D_
TSC22D3	-2.4229	5e-05	(11)_x000D_, (14)
TTC39B	-1.67128	0.00035
TTLL12	-1.99495	5e-05	(11)_x000D_, (14)
UACA	-1.68456	0.0004	(11)_x000D_
UBE3C	-1.12745	0.01575	(13)_x000D_
UGCG	-1.28031	0.00395	(14)
ULK2	-1.02691	0.0308	(13)_x000D_
URB2	-2.35973	5e-05	(12)_x000D_
USP2	1.83647	0.0055
USP28	-0.963294	0.0375
VASN	2.31977	0.04075
VAV3	2.15406	5e-05	(11), (13)_x000D_
VCL	-1.33032	0.0041
VDR	-2.01476	5e-05	(12), (11)_x000D_
VEGFA	-1.32171	0.0036	(12)_x000D_
VGLL1	-1.6041	0.0071
VLDLR	-1.27439	0.04685
VPS37B	-1.0602	0.02535
WASH3P	1.3952	0.02545
WDR43	-0.968934	0.03055	(13)_x000D_
WWC1	-1.22848	0.0054	(11)_x000D_
WWC2	-1.09074	0.0179
YTHDF1	-1.59435	0.00075
ZBED5	1.14572	0.01105
ZBTB10	-1.21617	0.0081
ZBTB24	-0.987768	0.0473
ZBTB7C	-4.45096	0.00045	(13)_x000D_
ZC3H12A	-1.27764	0.0262	(11), (13)_x000D_
ZDHHC14	-2.13308	0.0038
ZFHX3	-1.14754	0.01015	(11)_x000D_
ZFP36	-1.07802	0.0331
ZFP36L2	1.22717	0.0083
ZFPM1	-2.02273	0.00385
ZFYVE16	-1.00749	0.02695
ZFYVE21	-1.03377	0.0251
ZIC2	-2.3705	0.00015	(11), (13)_x000D_
ZMIZ1	0.937321	0.04105
ZNF287	-1.31813	0.01655
ZNF354A	-1.00117	0.0341	(12)_x000D_
ZNF467	1.32271	0.02775
ZNF563	-1.17919	0.03285
ZNF57	-1.70466	0.00455	(11)_x000D_
ZNF624	1.19081	0.04645
ZNF652	-1.50407	0.0014
ZNF703	-2.29349	0.0005	(13)_x000D_
ZNF812	-2.10772	0.0006
ZNF823	1.18184	0.02955
ZNRF2	-1.53692	0.00065	(11)_x000D_

## Sheet: low stringency
Official gene symbol	log2(fold_change)	p_value	other studies (ref.number)
AARD	1.02954	0.14645
ABCA1	-0.964842	0.0694
ABCB10	-0.77692	0.09045
ABCC3	1.01878	0.0551
ACBD4	0.967547	0.0843
ACBD7	-0.692459	0.13365
ACE	1.04693	0.10025
ACOX1	-0.925689	0.05095	(12)_x000D_, (14)
ACOX2	1.20658	0.1377
ACSL3	-0.678645	0.1261
ADPRH	-0.890528	0.1254
ADRB1	-1.16117	0.1317
AGER	1.00113	0.1437
AHI1	-0.854852	0.05995
AKAP10	-0.663189	0.14095
ALDH1A3	-0.880187	0.069	(13)_x000D_, (14)
ANKRD11	-0.865062	0.0832	(13)_x000D_
ANKRD17	-0.730517	0.10745
ANKRD23	1.27698	0.06435
ANKRD28	-0.784186	0.07535
ANKRD30B	0.794927	0.07755
ANKRD34A	0.821395	0.1147
AP5B1	1.01674	0.10105
APBB2	-0.811491	0.07305
ARHGAP23	0.893204	0.11615
ARHGAP32	-0.817585	0.077
ARHGAP40	0.709637	0.14085
ARHGEF2	0.742162	0.0959
ARHGEF37	-0.881473	0.0623
ARID3A	0.936783	0.14465
ARL2BP	-0.903355	0.05215
ARPM1	-1.2884	0.09255
ARTN	-1.85126	0.0839
ASB1	-0.708365	0.1455	(13)_x000D_
ASCL2	1.42158	0.0705
ATP13A4	-0.877294	0.1321
ATP1A4	-2.49673	0.0788
ATP8B1	0.737169	0.10535
B7H6	-0.836522	0.07195
BACH1	0.690991	0.12845
BAMBI	0.702943	0.1225
BAZ2B	0.720008	0.1184
BCL10	-0.747966	0.1139
BCL2L1	-0.867092	0.05405	(14)
BCL6	-0.768062	0.0817	(14)
BCL9L	0.783461	0.0844
BMPR1B	1.0419	0.0862
BRSK1	1.47764	0.06085
BTG1	0.798764	0.07755	(14)
BTN2A2	0.856136	0.08885
BTN2A3P	1.08733	0.1161
C12orf49	-0.895728	0.0507
C14orf149	-1.0747	0.05285
C14orf169	-0.978713	0.07345
C17orf100	1.37287	0.12405
C18orf54	-0.775927	0.10775
C1orf64	1.018	0.12615
C2orf72	0.981033	0.06635
C3orf83	1.35047	0.0546
C6orf211	0.779103	0.08775
CA11	1.68921	0.0727
CACNB4	-0.839688	0.07035
CALD1	-0.817655	0.0678	(14)
CAMSAP2	-0.703026	0.1282
CAPN5	1.05462	0.0874
CBLB	-0.708187	0.1464
CBWD5	-0.807223	0.13155
CBX6	0.774468	0.12975
CCDC102A	1.15206	0.10695
CCDC177	-1.74346	0.06265
CCDC69	-1.06931	0.0644
CCDC88C	-0.680758	0.1403
CCNB3	-0.877274	0.1125
CCNE2	-1.15441	0.07585	(13)_x000D_
CCNG2	0.820471	0.07705
CCNJL	1.05979	0.0756
CCNO	1.13243	0.077	(13)_x000D_
CD99L2	-0.754233	0.1299
CDADC1	-0.778127	0.12195
CDC25A	-0.840037	0.09175
CDH10	1.11569	0.06075
CDR2L	0.925737	0.06135
CDV3	0.839525	0.07525
CEBPA	-0.956628	0.0835	(11)_x000D_
CELSR1	-0.81845	0.0742
CERS6	-0.955265	0.1127
CFHR3	1.14346	0.1089
CGN	0.717959	0.11365
CHMP7	-0.658629	0.14885
CHPT1	-0.804101	0.07915
CHSY1	-0.798959	0.07965
CLCC1	-1.10584	0.1345
CLCN5	-0.839579	0.06665
CLDN12	-0.728179	0.10015
CMBL	-0.67329	0.1435
CNFN	1.38721	0.0566
CNST	-0.877455	0.0529
COMTD1	0.884373	0.1482
CPEB3	0.916305	0.0553
CREBL2	-0.718977	0.13895
CREM	-0.986404	0.06505	(11)_x000D_
CRK	-0.779028	0.0789	(13)_x000D_
CSNK1A1	-0.858073	0.0615
CST3	0.908786	0.0824
CTPS2	-0.79444	0.0792
CXXC5	0.889398	0.1128
CYP27A1	-1.76303	0.06685
CYP8B1	1.25068	0.05945
CYS1	1.52928	0.0739
DAAM1	-0.684821	0.138
DCDC2	0.693378	0.1496
DCLRE1B	-0.785526	0.1212
DCTN4	-0.728048	0.1072
DDX21	-0.719803	0.1255	(14)
DDX26B	0.834838	0.0987
DENND1B	-0.950569	0.09315
DENND2D	0.801374	0.0997
DEXI	-0.9444	0.13925
DHX8	-0.760365	0.09515
DICER1	-0.884932	0.0558
DIO1	-1.31617	0.0937
DLL1	0.936054	0.132
DLX1	-0.840811	0.08115
DLX2	-1.10097	0.09855
DMPK	0.810692	0.1067
DNAH5	-0.876405	0.06395
DNAJC3	-0.791815	0.08585
DNLZ	-1.93557	0.0567
DNM1L	-0.697291	0.12115
DUSP10	1.13354	0.0747
DUSP14	-0.867584	0.07485
E2F1	-0.881147	0.0796
E2F3	-0.804785	0.07565	(13)_x000D_
ECE1	-0.736997	0.09765
ECI2	-0.685325	0.12875
EFCAB12	-1.14846	0.08105
ELMO2	-0.653754	0.1381
ELOVL1	-0.708698	0.1083	(13)_x000D_
ELOVL5	-0.715662	0.1273
ENO1-AS1	1.20291	0.05255
ENPP3	-0.98167	0.10445
EPN2	-0.763034	0.0881	(13)_x000D_
ERLIN1	-0.652318	0.14125	(13)_x000D_
EZR	-0.792588	0.08375	(14)
FAM110A	1.08893	0.06785
FAM133B	-0.748929	0.12005
FAM160A1	0.802807	0.13555
FAM160B1	-0.881515	0.05705	(13)_x000D_
FAM49B	-0.77272	0.0853
FAM65C	1.01594	0.09145
FAM8A1	-0.796334	0.08215
FAXDC2	-0.962482	0.13955
FBXO25	-0.730497	0.1315
FCHSD1	0.81584	0.1183
FEM1A	-0.736607	0.1284
FKBP1B	-1.52094	0.0978
FKBP2	0.745243	0.12375
FLJ42709	1.0761	0.0777
FLJ45983	0.733702	0.1177
FMN1	-0.878681	0.0573
FNIP2	-0.840255	0.07515
FOXP4	-0.802177	0.0922
FRAT2	0.689241	0.1473	(13)_x000D_
FTSJ2	-0.801484	0.08545
FUT2	0.909693	0.12375
FZD8	-2.25684	0.06805
G6PC	-5.8706	0.05335	(14)
GADD45B	-1.01692	0.05195	(11)_x000D_
GADD45G	-2.77848	0.11705
GALNT7	-0.688206	0.1379
GATA5	1.61997	0.08575
GCLC	-0.817643	0.0669
GEMIN5	-0.688603	0.1218
GLDC	-0.866777	0.0715
GLI3	0.69175	0.1383
GLIS2	1.17398	0.0558
GLUD1	-0.695229	0.13085
GOLGA8IP	1.41277	0.0571
GOLPH3	-0.755821	0.10035
GPR124	-4.05997	0.1335
GPR153	-1.05659	0.1103
GPR160	-0.678846	0.13475
GRM4	1.14271	0.10345
GRPEL2	-0.777654	0.0858	(13)_x000D_
GTPBP4	-0.69516	0.12355	(13)_x000D_
HAUS7	0.920006	0.1495
HDAC9	1.05235	0.08965
HECA	-0.808082	0.0808
HES1	0.870099	0.06995
HEXIM2	1.11691	0.14085
HEY2	-1.29042	0.07345
HIPK1	-0.734846	0.1006
HIST1H1T	2.60921	0.0724
HOXB3	0.93836	0.06445
HOXB6	1.75757	0.08005
HOXC11	0.905097	0.113
HOXC8	0.832519	0.10775
HR	0.855961	0.1002
HSD17B1	0.801252	0.14115
HSD3B7	0.818877	0.14135
HUNK	0.734498	0.12515
ICOSLG	1.21152	0.054
ID1	1.02275	0.081
IER5L	-0.895814	0.14
IL11RA	1.034	0.13195
IQCD	0.922407	0.1291
IRS1	-0.92332	0.05645
IRS2	-0.850995	0.13
ISM1	1.01725	0.14725
ITGAV	-0.71271	0.10825
ITSN1	-0.78306	0.0804	(13)_x000D_
KANSL1L	-0.967405	0.11115
KAT2B	-0.857559	0.0662
KCNC3	1.04865	0.0602
KCNF1	-1.55632	0.0841
KCNG1	-3.50405	0.055	(12)_x000D_
KCTD3	-0.876256	0.07005
KDELC2	-0.672851	0.14505
KDM5B-AS1	1.0616	0.14995
KHNYN	0.95817	0.0597
KIAA1211L	0.973956	0.05735
KIAA1549	-0.64372	0.14565
KIF13B	-0.761763	0.09635
KLF13	-0.829725	0.09925	(13)_x000D_
KLF3	0.686148	0.13035
KLF6	-0.732727	0.10215
KLF7	-0.945507	0.09215
KLHL11	-0.921167	0.05215
KRT80	0.751203	0.09015
LAMA3	-0.742193	0.10105
LIMA1	-0.900746	0.05485
LIMD1	-1.41594	0.07225
LINC00265	0.858108	0.1219
LINC00525	2.37265	0.06905
LINC00596	1.80906	0.112
LINC00886	-1.70606	0.0986
LINC00899	1.38803	0.0896
LIPT2	1.16059	0.10315
LMF1	0.959867	0.131
LOC100287792	1.30573	0.1042
LOC100288748	1.08584	0.07465
LOC100505676	-1.02428	0.07925
LOC100507501	1.03115	0.1356
LOC202181	-0.82361	0.12055
LOC283070	1.03972	0.12915
LOC338799	0.973561	0.0838
LOC339535	0.820307	0.1328
LOC389906	-0.854814	0.1001
LOC400043	1.36326	0.067
LOC729264	1.41454	0.1107
LONRF1	-0.838227	0.09255
LPCAT4	1.18495	0.06285
LRP4	-0.964396	0.08895	(13)_x000D_
LRRFIP1	-0.864212	0.06295
LTV1	-0.744521	0.1098	(13)_x000D_
LYNX1	0.993641	0.07685
LYSMD4	-1.07904	0.11595	(13)_x000D_
MAATS1	0.914024	0.1062
MACC1	0.730129	0.10965
MAGIX	1.90328	0.0818
MAP1A	0.700217	0.12705
MAP3K3	-0.754157	0.10305
MAPK6	-0.824745	0.07
MARCH6	-0.777301	0.08855
MAST4	-0.914525	0.0533
MB21D2	0.992551	0.0599
MBD2	-0.787299	0.09295
MBD6	0.684986	0.12545
MBNL1	-0.901865	0.0571
MCL1	-0.702599	0.1319
MCMBP	-0.748581	0.10355
MCRS1	0.90198	0.05245
MDH1B	1.0135	0.14785
MEAF6	-0.761963	0.09655	(13)_x000D_
MED17	-0.676896	0.1375
MEF2D	0.752687	0.11755
MFSD2A	-1.39367	0.11445
MFSD6	-0.709829	0.11745
MIB2	1.23366	0.0677
MICALCL	-0.993499	0.0718
MICALL1	-0.908846	0.0706
MICB	0.735816	0.1422
MIR17HG	-1.43764	0.1245
MKI67IP	-0.756755	0.104
MLKL	0.914143	0.1317
MPP3	-0.773886	0.10435
MRFAP1	-0.750604	0.1132
MSX2	0.872477	0.06245	(14)
MTF1	-0.701274	0.12345
MYNN	-0.708298	0.1131
MYO18A	0.655784	0.1489
N4BP3	1.23396	0.0563
NBPF15	-0.888961	0.05005
NBPF16	-0.852391	0.08435
NBPF9	-0.728935	0.11115
NCKAP5L	0.886558	0.07955
NCOA5	-0.794752	0.0809
NCOR2	0.66045	0.13325
NDE1	0.816036	0.07235
NDUFAF6	-0.732617	0.12865
NEBL	-0.771705	0.0916
NECAB3	-0.840474	0.08445
NEDD4	-0.712339	0.11335	(13)_x000D_
NEK8	0.851924	0.13475	(13)_x000D_
NFATC1	1.02681	0.09505
NFATC4	1.06476	0.05235
NFXL1	-0.903314	0.06345
NIPAL4	-1.39389	0.0508
NKTR	-0.961906	0.0698	(13)_x000D_
NKX3-2	1.35432	0.1104
NOC3L	-0.686377	0.12435
NOG	-3.50371	0.10105
NOL3	-1.20641	0.0944
NOTCH3	0.808893	0.0819
NPAS1	1.34047	0.1394
NPHP3	-1.63617	0.0554	(11), (13)
NR3C2	-0.987529	0.0577
NR4A1	1.16465	0.14605
NR5A2	-0.842395	0.09475
NRARP	0.873935	0.10565
NRG4	-1.10462	0.07075	(13)_x000D_
NT5DC1	-0.794805	0.0917
NT5DC3	-0.817746	0.08025
NUDCD1	-0.720665	0.10675
NUP153	-0.794451	0.08635	(13)_x000D_
NUP50	-0.835489	0.06075
NXT1	-1.07892	0.11595
OR10AD1	1.97491	0.0564
OR52N2	-1.51151	0.12875
OR52N4	1.81628	0.0946
ORC1	-0.762491	0.14155
OSGIN1	-0.867778	0.0867
OTUD4	-0.775942	0.13485
OTX1	1.04092	0.1247
P2RY10	1.51017	0.09475
PAPD7	-0.714718	0.10665
PAPSS1	-0.682835	0.1297
PAQR6	0.8751	0.09035
PAR5	-0.900284	0.05015
PARD6B	0.74651	0.10125
PARVA	-0.733975	0.1065
PATZ1	-0.69736	0.14945	(13)_x000D_
PCED1B-AS1	2.29185	0.0663
PDE4DIP	0.800112	0.1078
PDIK1L	0.806503	0.08855
PER1	-0.927837	0.1092
PFN2	-0.776043	0.0831	(13)_x000D_
PHC2	-0.852919	0.08475
PHF16	-0.661312	0.1365
PHF20	0.861841	0.0591
PHF8	-0.69349	0.1192
PHLDA3	0.98009	0.09785
PIAS3	-0.668985	0.1435
PIK3CB	-0.851035	0.05695
PIK3R1	-0.832925	0.0701
PIK3R2	-0.756319	0.1046	(13)_x000D_
PLCD3	0.746084	0.126
PLCE1	-0.760368	0.0872
PLEKHA6	-0.746944	0.10145
PLEKHG6	-1.24102	0.05335	(13)_x000D_
PLEKHH3	0.873551	0.11715
PMAIP1	-1.28254	0.05985
PMEPA1	0.831085	0.0619
PNMA2	-0.97978	0.1176
POLE2	-0.718056	0.14015
PPAP2C	1.12765	0.0795
PPFIA1	-0.665113	0.13945	(13)_x000D_
PPL	-0.891598	0.054	(13)_x000D_
PPM1K	-0.709402	0.12105
PPOX	0.918799	0.1043
PPP1CB	-0.868736	0.05655
PPP1R10	0.700921	0.12235
PPP1R26-AS1	1.07656	0.08015
PPP2CB	-0.830294	0.0722
PPRC1	-0.798374	0.083	(13)_x000D_
PRDM6	1.39705	0.0893
PRKAR2B	-0.918045	0.08085
PRRT2	0.993368	0.06985
PRSS8	0.915946	0.0887
PSD4	-0.789505	0.10805
PSME4	-0.747188	0.1105
PTPN14	-0.815119	0.0844
PTPN9	-0.702694	0.13685
PVRL4	0.82704	0.07345
PXDC1	-0.856582	0.13035
PXMP4	-0.780486	0.0904
PYCARD	1.65145	0.06035
PYGO1	-0.982364	0.12965
PYROXD2	1.07379	0.07215
RAB12	-0.681259	0.1492
RAB33B	-0.842433	0.08325
RAB9B	0.939893	0.14845
RABEP1	0.686807	0.13625
RAP1GAP2	-0.824952	0.06675
RAP2C	0.721043	0.12815
RAPGEF6	-0.835479	0.07395
RARA	0.847818	0.08875
RASA3	0.861321	0.097
RASA4	0.947639	0.09725
RBM15	-0.744933	0.1305
RBM43	0.748293	0.1483
RBPMS2	-1.09831	0.07695
RCOR2	1.82096	0.06345
RDH10	-0.764839	0.0949
RDH16	-1.24207	0.12455
RGMA	-1.18532	0.0956	(13)_x000D_
RGS2	-1.5048	0.0666
RHOBTB2	-1.43623	0.0539	(11)_x000D_
RIF1	-0.706073	0.11625
RNF14	-0.709127	0.10615
RNF152	0.889387	0.13175
RNF222	1.11592	0.1175
RORC	0.888233	0.0659
RPS26P11	0.897928	0.1085
RPS6KA1	-0.870611	0.0785
RRAS2	-0.785614	0.076
RRM2B	-0.824418	0.06315	(13)_x000D_
RRS1	-0.816507	0.07685
RUNX2	-0.740632	0.14365
RUSC2	1.12484	0.05485
SACS	-0.72976	0.1295
SAMHD1	-0.837074	0.07685
SAP25	1.68196	0.12075
SAP30	-1.01335	0.0658	(11)_x000D_
SAV1	-0.746596	0.11275
SBDSP1	-0.788802	0.1014
SCARNA16	-1.03546	0.10825
SCNN1G	-5.0833	0.05335
SEC14L5	0.867429	0.12655
SEC24B	-0.877372	0.0533
SEC62	-0.909778	0.0605	(13)_x000D_
SELENBP1	0.858256	0.0868
SEMA6A	0.875201	0.07505
SEPT14	-0.964669	0.08845	(13)_x000D_
SEPT5-GP1BB	-0.955327	0.10395
SERINC3	-0.695196	0.1266
SERPINA10	1.03807	0.12375
SESTD1	-0.89932	0.09305
SGMS1	-0.651906	0.14715
SGMS2	0.823147	0.06255
SGTB	-1.3617	0.1139
SH3BGR	0.734611	0.1452
SH3RF1	-0.88317	0.05765
SHB	-0.743546	0.1113	(13)_x000D_
SHROOM1	-0.849889	0.11535
SIMC1	-0.97631	0.1059
SIVA1	1.17224	0.1371
SIX3	1.17137	0.06785
SIX5	1.62004	0.0559
SLC16A2	1.0556	0.10925
SLC18B1	-0.932528	0.1068
SLC22A18	1.97791	0.07305
SLC25A35	1.35474	0.14015
SLC29A4	1.38347	0.14295
SLC2A6	0.858985	0.13815
SLC30A1	-0.777388	0.11525	(13)_x000D_
SLC35A3	-0.706522	0.122	(13)_x000D_
SLC35E2	-0.829475	0.07365
SLC35F2	-0.898871	0.05225
SLC35G1	-0.850991	0.11925
SLC37A1	0.80372	0.11045
SLC41A1	-0.711437	0.12515
SLC52A3	0.889117	0.13015
SLC7A1	-0.69937	0.1254
SLC7A5	0.771666	0.0927	(13)_x000D_
SLC8A2	-1.29762	0.0669
SLC9A1	0.744163	0.10185
SMAD9	1.15671	0.05955
SMIM3	-0.806013	0.10455
SMPD3	0.962014	0.138
SNHG7	0.990311	0.05705
SNX18	-0.825922	0.0654
SNX9	-0.834336	0.07755
SOCS2	-1.24764	0.09965
SOWAHA	-0.819694	0.0786
SPDEF	0.857065	0.0634
SPEG	-1.32021	0.1412
SPRY1	1.06973	0.06685
SPRY2	-1.27647	0.06155	(12)_x000D_
SQRDL	-0.715849	0.11755
SRC	0.84039	0.12425
SRCIN1	0.80977	0.13115
SRM	-0.852024	0.0949
SSBP2	-1.05299	0.06665
STK24	-0.740981	0.09765	(13)_x000D_
STXBP1	0.708227	0.14265
SYPL1	-0.792236	0.0734
TBC1D12	-0.822078	0.0768
TCEB3	-0.715883	0.14715
TEX2	-0.772292	0.08505	(13)_x000D_
TFAP2A	0.877247	0.05255
TFB2M	-0.689262	0.1414
TFF1	2.04252	0.12785
TGFB3	0.804298	0.0838	(14)
TLN2	-0.757313	0.12675	(13)_x000D_
TM7SF2	0.708365	0.12495
TMC5	0.924308	0.1252
TMEM106A	-0.797423	0.0818
TMEM134	0.849746	0.1173
TMEM136	0.804338	0.09375
TMEM173	-1.27636	0.1472
TMEM229B	-0.931909	0.1152	(13)_x000D_
TMEM258	0.805781	0.0961
TMEM56	-0.898196	0.0683
TMEM86A	0.961551	0.09135
TNFAIP8L3	-1.10118	0.1126
TOP1	-0.745846	0.1133
TP53INP2	0.739371	0.1087
TP53RK	-0.720488	0.1356
TPBG	-0.793592	0.0813
TPD52	-0.852968	0.0586	(13)_x000D_
TRAPPC1	0.928547	0.05615
TRIM14	-1.42108	0.0703	(11)_x000D_
TRIM16	-1.02048	0.0918
TRIM24	-0.771112	0.0854
TRIM38	1.03029	0.0748
TSC22D1	-0.817226	0.08205
TSPAN3	-0.802564	0.0652
TSPAN5	-0.866992	0.07565
TUBB3	1.08741	0.05165
TUSC1	-1.15935	0.0952	(13)_x000D_
TWIST1	2.20235	0.11165
TXNRD1	0.867021	0.06505
UBE2Q2	-0.761848	0.09175	(13)_x000D_
UBE2W	-0.759066	0.0931
UBL5	0.817783	0.115
UBXN2A	-0.923063	0.0678
UCK2	-0.76126	0.088	(14)
UFL1	0.667829	0.1457
UHRF1	-0.711885	0.1142	(13)_x000D_
UPP1	-1.24332	0.1457
USP31	-0.865382	0.058
USP33	-0.698791	0.12345
USP38	-0.688433	0.1354
USP7	-0.819433	0.0886
UST	-0.703112	0.14675	(13)_x000D_
VEGFB	0.722188	0.11765
VEZF1	-0.770193	0.09305
VPS37C	0.782778	0.11065
VSIG10	0.699039	0.13025
WDR26	-0.766323	0.1087
WDR47	-0.884623	0.0563
WDYHV1	-1.02421	0.0534
WNT9A	-1.18749	0.10345
WRNIP1	-0.706143	0.117
WTAP	-0.72927	0.10315
XPNPEP1	-0.686776	0.13375
ZBED5-AS1	0.773562	0.14195
ZBTB11	-0.727249	0.11075
ZBTB38	-0.7232	0.1154
ZC2HC1C	0.987126	0.11905
ZCCHC24	1.15753	0.05745
ZDHHC9	-0.645281	0.1483
ZFHX4	0.990101	0.05205
ZMAT1	0.701444	0.1274
ZMYM4	-0.707989	0.12305
ZMYND11	-0.891905	0.05365	(13)_x000D_
ZMYND19	-0.893346	0.06705
ZNF141	-0.767031	0.12925
ZNF184	-0.854019	0.07945
ZNF189	-0.786966	0.09295
ZNF217	-0.766274	0.0977
ZNF280C	-1.01257	0.05265
ZNF323	0.988306	0.09765
ZNF354B	-0.686081	0.1494
ZNF367	-0.852843	0.0622
ZNF385A	0.785732	0.0905
ZNF442	-0.971693	0.08415
ZNF577	0.963741	0.13045
ZNF644	-0.93343	0.09055
ZNF697	-0.9739	0.1011
ZNF737	-0.714144	0.1259
ZNF784	-1.32094	0.0855	(13)_x000D_
ZNF92	-0.691148	0.13135
ZNRF1	-0.809269	0.09085
ZXDB	-0.890831	0.0662	(14)
