# Supplementary material for: Deep Sequencing Reveals New Aspects of Progesterone Receptor Signaling in Breast Cancer Cells
Source: PLoS One. 2014 Jun 4;9(6):e98404. doi: 10.1371/journal.pone.0098404 (PMC4045674; doi:10.1371/journal.pone.0098404)
Supplement: File S1 — Gene Ontology analysis of progestin-regulated genes. (XLSX) [file pone.0098404.s004.xlsx]

## Sheet: table A
GO term: REGULATION OF CELL DEATH
ID	Gene Name
ACVR1	activin A receptor, type I
ADRB2	adrenergic, beta-2-, receptor, surface
AEN	apoptosis enhancing nuclease
AIFM3	apoptosis-inducing factor, mitochondrion-associated, 3
AKAP13	A kinase (PRKA) anchor protein 13
ALDH1A3	aldehyde dehydrogenase 1 family, member A3
AMIGO2	adhesion molecule with Ig-like domain 2
ANGPTL4	angiopoietin-like 4
APBB2	amyloid beta (A4) precursor protein-binding, family B, member 2
ARHGEF2	Rho/Rac guanine nucleotide exchange factor (GEF) 2
BAG3	BCL2-associated athanogene 3
BBC3	BCL2 binding component 3
BCAR1	similar to breast cancer anti-estrogen resistance 1; breast cancer anti-estrogen resistance 1
BCL10	B-cell CLL/lymphoma 10; hypothetical LOC646626
BCL2L1	BCL2-like 1
BCL2L11	BCL2-like 11 (apoptosis facilitator)
BCL2L13	BCL2-like 13 (apoptosis facilitator)
BCL3	B-cell CLL/lymphoma 3
BCL6	B-cell CLL/lymphoma 6
BFAR	bifunctional apoptosis regulator
BIRC3	baculoviral IAP repeat-containing 3
BMP4	bone morphogenetic protein 4
BNIP3	BCL2/adenovirus E1B 19kDa interacting protein 3
BTG1	B-cell translocation gene 1, anti-proliferative
BTG2	BTG family, member 2
CBX4	chromobox homolog 4 (Pc class homolog, Drosophila)
CD44	CD44 molecule (Indian blood group)
CDK5R1	cyclin-dependent kinase 5, regulatory subunit 1 (p35)
CEBPG	CCAAT/enhancer binding protein (C/EBP), gamma
CHST11	carbohydrate (chondroitin 4) sulfotransferase 11
DLG5	discs, large homolog 5 (Drosophila)
DLX1	distal-less homeobox 1
DNAJB6	DnaJ (Hsp40) homolog, subfamily B, member 6
DUSP1	dual specificity phosphatase 1
EGFR	epidermal growth factor receptor (erythroblastic leukemia viral (v-erb-b) oncogene homolog, avian)
ERN1	endoplasmic reticulum to nucleus signaling 1
F2R	coagulation factor II (thrombin) receptor
F3	coagulation factor III (thromboplastin, tissue factor)
FGD3	FYVE, RhoGEF and PH domain containing 3
FGD4	FYVE, RhoGEF and PH domain containing 4
FOXO1	forkhead box O1
GCLC	glutamate-cysteine ligase, catalytic subunit
GLI3	GLI family zinc finger 3
GRM4	glutamate receptor, metabotropic 4
HIPK1	homeodomain interacting protein kinase 1
HSPA1A, HSPA1B	heat shock 70kDa protein 1A; heat shock 70kDa protein 1B
IER3	immediate early response 3
IGF1R	insulin-like growth factor 1 receptor
IL12A	interleukin 12A (natural killer cell stimulatory factor 1, cytotoxic lymphocyte maturation factor 1, p35)
ITSN1	intersectin 1 (SH3 domain protein)
JAK2	Janus kinase 2
JUN	jun oncogene
KLF10	Kruppel-like factor 10
LRRK2	leucine-rich repeat kinase 2
MCL1	myeloid cell leukemia sequence 1 (BCL2-related)
MITF	microphthalmia-associated transcription factor
MSX1	msh homeobox 1
MSX2	msh homeobox 2
MYC	v-myc myelocytomatosis viral oncogene homolog (avian)
MYO18A	myosin XVIIIA
NET1	neuroepithelial cell transforming 1
NFKBIA	nuclear factor of kappa light polypeptide gene enhancer in B-cells inhibitor, alpha
NKX3-2	NK3 homeobox 2
NOL3	nucleolar protein 3 (apoptosis repressor with CARD domain)
NOTCH2	Notch homolog 2 (Drosophila)
NR4A1	nuclear receptor subfamily 4, group A, member 1
PHLDA3	pleckstrin homology-like domain, family A, member 3
PIM2	pim-2 oncogene
PLEKHF1	pleckstrin homology domain containing, family F (with FYVE domain) member 1
PMAIP1	phorbol-12-myristate-13-acetate-induced protein 1
PPP2CB	protein phosphatase 2 (formerly 2A), catalytic subunit, beta isoform
PPP3CC	protein phosphatase 3 (formerly 2B), catalytic subunit, gamma isoform
PRKCE	protein kinase C, epsilon
PYCARD	PYD and CARD domain containing
RARG	retinoic acid receptor, gamma
RRM2B	ribonucleotide reductase M2 B (TP53 inducible)
SERINC3	serine incorporator 3
SGMS1	sphingomyelin synthase 1
SH3RF1	SH3 domain containing ring finger 1
SIVA1	SIVA1, apoptosis-inducing factor
SLC11A2	solute carrier family 11 (proton-coupled divalent metal ion transporters), member 2
SMAD6	SMAD family member 6
SOCS2	suppressor of cytokine signaling 2
SOD2	superoxide dismutase 2, mitochondrial
SOS1	son of sevenless homolog 1 (Drosophila)
SOX4	SRY (sex determining region Y)-box 4
SRC	v-src sarcoma (Schmidt-Ruppin A-2) viral oncogene homolog (avian)
STAT5A	signal transducer and activator of transcription 5A
TCF7L2	transcription factor 7-like 2 (T-cell specific, HMG-box)
TGFB2	transforming growth factor, beta 2
TGFB3	transforming growth factor, beta 3
THBS1	thrombospondin 1
TNFRSF10A	tumor necrosis factor receptor superfamily, member 10a
TNFRSF10B	tumor necrosis factor receptor superfamily, member 10b
TNFSF10	tumor necrosis factor (ligand) superfamily, member 10
TP53BP2	tumor protein p53 binding protein, 2
TRAF5	TNF receptor-associated factor 5
TRIM35	tripartite motif-containing 35
UACA	uveal autoantigen with coiled-coil domains and ankyrin repeats
VAV3	vav 3 guanine nucleotide exchange factor
VDR	vitamin D (1,25- dihydroxyvitamin D3) receptor
VEGFA	vascular endothelial growth factor A

## Sheet: table B
GO term: REGULATION OF TRANSCRIPTION
ID	Gene Name
ABLIM3	actin binding LIM protein family, member 3
ACVR1	activin A receptor, type I
ADRB2	adrenergic, beta-2-, receptor, surface
AFF1	AF4/FMR2 family, member 1
APBB2	amyloid beta (A4) precursor protein-binding, family B, member 2
ARID3A	AT rich interactive domain 3A (BRIGHT-like)
ARID5B	AT rich interactive domain 5B (MRF1-like)
ASCL2	achaete-scute complex homolog 2 (Drosophila)
ATAD2	ATPase family, AAA domain containing 2
ATF3	activating transcription factor 3
ATP8B1	ATPase, class I, type 8B, member 1
BACH1	BTB and CNC homology 1, basic leucine zipper transcription factor 1
BARX2	BARX homeobox 2
BAZ2B	bromodomain adjacent to zinc finger domain, 2B
BCL10	B-cell CLL/lymphoma 10; hypothetical LOC646626
BCL3	B-cell CLL/lymphoma 3
BCL6	B-cell CLL/lymphoma 6
BCL9L	B-cell CLL/lymphoma 9-like
BMP4	bone morphogenetic protein 4
BTG1	B-cell translocation gene 1, anti-proliferative
BTG2	BTG family, member 2
C14orf169	chromosome 14 open reading frame 169
CAMKK2	calcium/calmodulin-dependent protein kinase kinase 2, beta
CBFA2T3	core-binding factor, runt domain, alpha subunit 2; translocated to, 3
CBX4	chromobox homolog 4 (Pc class homolog, Drosophila)
CBX6	chromobox homolog 6
CEBPA	CCAAT/enhancer binding protein (C/EBP), alpha
CEBPD	CCAAT/enhancer binding protein (C/EBP), delta
CEBPG	CCAAT/enhancer binding protein (C/EBP), gamma
CITED4	Cbp/p300-interacting transactivator, with Glu/Asp-rich carboxy-terminal domain, 4
CREB3L2	cAMP responsive element binding protein 3-like 2
CREB5	cAMP responsive element binding protein 5
CREBL2	cAMP responsive element binding protein-like 2
CREM	cAMP responsive element modulator
CRK	v-crk sarcoma virus CT10 oncogene homolog (avian)
CRY2	cryptochrome 2 (photolyase-like)
CSRNP1	cysteine-serine-rich nuclear protein 1
DLX1	distal-less homeobox 1
DLX2	distal-less homeobox 2
DNAJB6	DnaJ (Hsp40) homolog, subfamily B, member 6
E2F1	E2F transcription factor 1
E2F3	E2F transcription factor 3
EAF2	ELL associated factor 2
EHF	ets homologous factor
EIF2C2	eukaryotic translation initiation factor 2C, 2
ELF3	E74-like factor 3 (ets domain transcription factor, epithelial-specific )
ELL2	elongation factor, RNA polymerase II, 2
ERN1	endoplasmic reticulum to nucleus signaling 1
ETS2	v-ets erythroblastosis virus E26 oncogene homolog 2 (avian)
F2R	coagulation factor II (thrombin) receptor
FOXA1	forkhead box A1
FOXO1	forkhead box O1
FOXO4	forkhead box O4
FOXP4	forkhead box P4
FRYL	FRY-like
FZD1	frizzled homolog 1 (Drosophila)
GATA3	GATA binding protein 3
GATA5	GATA binding protein 5
GATA6	GATA binding protein 6
GCLC	glutamate-cysteine ligase, catalytic subunit
GLI3	GLI family zinc finger 3
GLIS2	GLIS family zinc finger 2
GRHL1	grainyhead-like 1 (Drosophila)
GRHL2	grainyhead-like 2 (Drosophila)
GRHL3	grainyhead-like 3 (Drosophila)
HDAC5	histone deacetylase 5
HDAC9	histone deacetylase 9
HES1	hairy and enhancer of split 1, (Drosophila)
HES2	hairy and enhancer of split 2 (Drosophila)
HEXIM1	hexamethylene bis-acetamide inducible 1
HEXIM2	hexamthylene bis-acetamide inducible 2
HEY2	hypothetical LOC100129733; hairy/enhancer-of-split related with YRPW motif 2
HIF1A	hypoxia inducible factor 1, alpha subunit (basic helix-loop-helix transcription factor)
HIPK1	homeodomain interacting protein kinase 1
HIVEP1	human immunodeficiency virus type I enhancer binding protein 1
HOXB2	homeobox B2
HOXB3	homeobox B3
HOXB6	homeobox B6
HOXC11	homeobox C11
HOXC8	homeobox C8
HR	hairless homolog (mouse)
ID1	inhibitor of DNA binding 1, dominant negative helix-loop-helix protein
ID2	inhibitor of DNA binding 2, dominant negative helix-loop-helix protein
JAK2	Janus kinase 2
JARID2	jumonji, AT rich interactive domain 2
JUN	jun oncogene
KAT2B	K(lysine) acetyltransferase 2B
KCNH1	potassium voltage-gated channel, subfamily H (eag-related), member 1
KDM4B	lysine (K)-specific demethylase 4B
KLF10	Kruppel-like factor 10
KLF11	Kruppel-like factor 11
KLF13	Kruppel-like factor 13
KLF15	Kruppel-like factor 15
KLF3	Kruppel-like factor 3 (basic)
KLF4	Kruppel-like factor 4 (gut)
KLF5	Kruppel-like factor 5 (intestinal)
KLF6	Kruppel-like factor 6
KLF7	Kruppel-like factor 7 (ubiquitous)
L3MBTL3	l(3)mbt-like 3 (Drosophila)
LCOR	ligand dependent nuclear receptor corepressor
LEF1	lymphoid enhancer-binding factor 1
LHX1	LIM homeobox 1
LIMD1	LIM domains containing 1
LIN28A	lin-28 homolog (C. elegans)
LMCD1	LIM and cysteine-rich domains 1
LMX1B	LIM homeobox transcription factor 1, beta
LRRFIP1	leucine rich repeat (in FLII) interacting protein 1
MACC1	metastasis associated in colon cancer 1
MAF	v-maf musculoaponeurotic fibrosarcoma oncogene homolog (avian)
MAFB	v-maf musculoaponeurotic fibrosarcoma oncogene homolog B (avian)
MAML3	mastermind-like 3 (Drosophila)
MBD2	methyl-CpG binding domain protein 2
MEAF6	chromosome 1 open reading frame 149
MED17	mediator complex subunit 17
MEF2D	myocyte enhancer factor 2D
MEIS1	Meis homeobox 1
MEIS2	Meis homeobox 2
MITF	microphthalmia-associated transcription factor
MKX	mohawk homeobox
MSX1	msh homeobox 1
MSX2	msh homeobox 2
MTF1	metal-regulatory transcription factor 1
MYC	v-myc myelocytomatosis viral oncogene homolog (avian)
MYCBP2	MYC binding protein 2
MYNN	myoneurin
NCOA5	nuclear receptor coactivator 5
NCOR2	nuclear receptor co-repressor 2
NEDD4	neural precursor cell expressed, developmentally down-regulated 4
NFATC1	nuclear factor of activated T-cells, cytoplasmic, calcineurin-dependent 1
NFATC4	nuclear factor of activated T-cells, cytoplasmic, calcineurin-dependent 4
NFKBIA	nuclear factor of kappa light polypeptide gene enhancer in B-cells inhibitor, alpha
NFXL1	nuclear transcription factor, X-box binding-like 1
NKX3-2	NK3 homeobox 2
NOTCH2	Notch homolog 2 (Drosophila)
NOTCH3	Notch homolog 3 (Drosophila)
NPAS1	neuronal PAS domain protein 1
NR2F1	nuclear receptor subfamily 2, group F, member 1
NR3C2	nuclear receptor subfamily 3, group C, member 2
NR4A1	nuclear receptor subfamily 4, group A, member 1
NR5A2	nuclear receptor subfamily 5, group A, member 2
NRF1	nuclear respiratory factor 1
OTX1	orthodenticle homeobox 1
OVOL1	ovo-like 1(Drosophila)
PATZ1	POZ (BTB) and AT hook containing zinc finger 1
PAX9	paired box 9
PDLIM1	PDZ and LIM domain 1
PER1	period homolog 1 (Drosophila)
PER2	period homolog 2 (Drosophila)
PHF19	PHD finger protein 19
PHF20	PHD finger protein 20
PHF21A	PHD finger protein 21A
PIAS3	protein inhibitor of activated STAT, 3
PNRC1	proline-rich nuclear receptor coactivator 1
POU2F3	POU class 2 homeobox 3
PPARGC1B	peroxisome proliferator-activated receptor gamma, coactivator 1 beta
PPRC1	peroxisome proliferator-activated receptor gamma, coactivator-related 1
PRDM1	PR domain containing 1, with ZNF domain
PRDM6	PR domain containing 6
PRR15L	ATPase family, AAA domain containing 4
PYCARD	PYD and CARD domain containing
RARA	retinoic acid receptor, alpha
RARG	retinoic acid receptor, gamma
RBBP7	retinoblastoma binding protein 7
RBM15	RNA binding motif protein 15
RCOR2	REST corepressor 2
RERE	arginine-glutamic acid dipeptide (RE) repeats
RGMB	RGM domain family, member B
RNF14	ring finger protein 14
RORC	RAR-related orphan receptor C
RPS6KA5	ribosomal protein S6 kinase, 90kDa, polypeptide 5
RREB1	ras responsive element binding protein 1
RUNX1	runt-related transcription factor 1
RUNX2	runt-related transcription factor 2
SALL2	sal-like 2 (Drosophila)
SAP30	Sin3A-associated protein, 30kDa
SATB1	SATB homeobox 1
SCAND2	SCAN domain containing 2 pseudogene
SCML1	sex comb on midleg-like 1 (Drosophila)
SEC14L2	SEC14-like 2 (S. cerevisiae)
SETD7	SET domain containing (lysine methyltransferase) 7
SIK1	salt-inducible kinase 1
SIM2	single-minded homolog 2 (Drosophila)
SIVA1	SIVA1, apoptosis-inducing factor
SIX3	SIX homeobox 3
SIX5	SIX homeobox 5
SMAD6	SMAD family member 6
SMAD9	SMAD family member 9
SNAPC1	small nuclear RNA activating complex, polypeptide 1, 43kDa
SOD2	superoxide dismutase 2, mitochondrial
SOX2	SRY (sex determining region Y)-box 2
SOX4	SRY (sex determining region Y)-box 4
SP110	SP110 nuclear body protein
SP6	Sp6 transcription factor
SPDEF	SAM pointed domain containing ets transcription factor
SSBP2	single-stranded DNA binding protein 2
STAT5A	signal transducer and activator of transcription 5A
SUV420H2	suppressor of variegation 4-20 homolog 2 (Drosophila)
TAF5L	TAF5-like RNA polymerase II, p300/CBP-associated factor (PCAF)-associated factor, 65kDa
TBX2	T-box 2
TCEB3	transcription elongation factor B (SIII), polypeptide 3 (110kDa, elongin A)
TCF7L2	transcription factor 7-like 2 (T-cell specific, HMG-box)
TFAP2A	transcription factor AP-2 alpha (activating enhancer binding protein 2 alpha)
TFB2M	transcription factor B2, mitochondrial
TFCP2L1	transcription factor CP2-like 1
TGFB3	transforming growth factor, beta 3
TGFBR3	transforming growth factor, beta receptor III
TGIF1	TGFB-induced factor homeobox 1
THRB	thyroid hormone receptor, beta (erythroblastic leukemia viral (v-erb-a) oncogene homolog 2, avian)
TIGD5	tigger transposable element derived 5
TRERF1	transcriptional regulating factor 1
TRIM16	tripartite motif-containing 16
TRIM22	tripartite motif-containing 22
TRIM24	tripartite motif-containing 24
TSC22D1	TSC22 domain family, member 1
TSC22D2	TSC22 domain family, member 2
TSC22D3	TSC22 domain family, member 3; GRAM domain containing 4
TWIST1	twist homolog 1 (Drosophila)
UHRF1	ubiquitin-like with PHD and ring finger domains 1
VDR	vitamin D (1,25- dihydroxyvitamin D3) receptor
VEGFA	vascular endothelial growth factor A
VEZF1	vascular endothelial zinc finger 1
VGLL1	vestigial like 1 (Drosophila)
ZBTB10	zinc finger and BTB domain containing 10
ZBTB11	zinc finger and BTB domain containing 11
ZBTB24	zinc finger and BTB domain containing 24
ZBTB38	zinc finger and BTB domain containing 38
ZFHX3	zinc finger homeobox 3; hypothetical LOC100132068
ZFHX4	zinc finger homeobox 4
ZFPM1	zinc finger protein, multitype 1
ZMIZ1	zinc finger, MIZ-type containing 1
ZMYND11	zinc finger, MYND domain containing 11
ZNF141	zinc finger protein 141
ZNF184	zinc finger protein 184
ZNF189	zinc finger protein 189
ZNF217	zinc finger protein 217
ZNF280C	zinc finger protein 280C
ZNF287	zinc finger protein 287
ZNF323	zinc finger protein 323
ZNF354A	zinc finger protein 354A
ZNF354B	zinc finger protein 354B
ZNF367	zinc finger protein 367
ZNF385A	zinc finger protein 385A
ZNF442	zinc finger protein 442
ZNF467	zinc finger protein 467
ZNF563	zinc finger protein 563
ZNF57	zinc finger protein 57
ZNF577	zinc finger protein 577
ZNF624	zinc finger protein 624
ZNF644	zinc finger protein 644
ZNF652	zinc finger protein 652
ZNF697	hypothetical LOC100130667; zinc finger protein 697
ZNF703	zinc finger protein 703
ZNF737	zinc finger protein 737
ZNF784	zinc finger protein 784
ZNF812	zinc finger protein 561; zinc finger protein 812
ZNF823	zinc finger protein 823
ZNF92	zinc finger protein 92
ZXDB	zinc finger, X-linked, duplicated B

## Sheet: table C
GO term: REGULATION OF CELL MOTION
ID	Gene Name
ACE	angiotensin I converting enzyme (peptidyl-dipeptidase A) 1
BCAR1	similar to breast cancer anti-estrogen resistance 1; breast cancer anti-estrogen resistance 1
BCL6	B-cell CLL/lymphoma 6
CBLL1	Cas-Br-M (murine) ecotropic retroviral transforming sequence-like 1
CHST3	carbohydrate (chondroitin 6) sulfotransferase 3
CXCL12	chemokine (C-X-C motif) ligand 12 (stromal cell-derived factor 1)
CXCR4	chemokine (C-X-C motif) receptor 4
EDN1	endothelin 1
EGFR	epidermal growth factor receptor (erythroblastic leukemia viral (v-erb-b) oncogene homolog, avian)
F2R	coagulation factor II (thrombin) receptor
F2RL1	coagulation factor II (thrombin) receptor-like 1
F3	coagulation factor III (thromboplastin, tissue factor)
GTPBP4	GTP binding protein 4
HDAC5	histone deacetylase 5
HDAC9	histone deacetylase 9
HIF1A	hypoxia inducible factor 1, alpha subunit (basic helix-loop-helix transcription factor)
IGF1R	insulin-like growth factor 1 receptor
IL6ST	interleukin 6 signal transducer (gp130, oncostatin M receptor)
IRS1	insulin receptor substrate 1
IRS2	insulin receptor substrate 2
JAG1	jagged 1 (Alagille syndrome)
JAK2	Janus kinase 2
LAMA3	laminin, alpha 3
PARD6B	par-6 partitioning defective 6 homolog beta (C. elegans)
PDGFB	platelet-derived growth factor beta polypeptide (simian sarcoma viral (v-sis) oncogene homolog)
PIK3R1	phosphoinositide-3-kinase, regulatory subunit 1 (alpha)
RRAS2	related RAS viral (r-ras) oncogene homolog 2; similar to related RAS viral (r-ras) oncogene homolog 2
TGFB2	transforming growth factor, beta 2
TGFBR3	transforming growth factor, beta receptor III
THBS1	thrombospondin 1
VCL	vinculin
VEGFA	vascular endothelial growth factor A

## Sheet: table D
GO term: VASCULATURE DEVELOPMENT
ID	Gene Name
ACE	angiotensin I converting enzyme (peptidyl-dipeptidase A) 1
ACVR1	activin A receptor, type I
ANGPTL4	angiopoietin-like 4
BMP4	bone morphogenetic protein 4
CD44	CD44 molecule (Indian blood group)
CXCL12	chemokine (C-X-C motif) ligand 12 (stromal cell-derived factor 1)
CXCR4	chemokine (C-X-C motif) receptor 4
CYR61	cysteine-rich, angiogenic inducer, 61
DICER1	dicer 1, ribonuclease type III
EDN1	endothelin 1
EFNB2	ephrin-B2
EGF	epidermal growth factor (beta-urogastrone)
EPGN	epithelial mitogen homolog (mouse)
FGF18	fibroblast growth factor 18
FOXO1	forkhead box O1
HEY2	hypothetical LOC100129733; hairy/enhancer-of-split related with YRPW motif 2
HIF1A	hypoxia inducible factor 1, alpha subunit (basic helix-loop-helix transcription factor)
ID1	inhibitor of DNA binding 1, dominant negative helix-loop-helix protein
ITGAV	integrin, alpha V (vitronectin receptor, alpha polypeptide, antigen CD51)
JAG1	jagged 1 (Alagille syndrome)
JUN	jun oncogene
KLF5	Kruppel-like factor 5 (intestinal)
PLCD3	phospholipase C, delta 3
PTPRJ	protein tyrosine phosphatase, receptor type, J
RHOB	ras homolog gene family, member B
SHB	Src homology 2 domain containing adaptor protein B
TCF7L2	transcription factor 7-like 2 (T-cell specific, HMG-box)
TGFA	transforming growth factor, alpha
TGFB2	transforming growth factor, beta 2
TGFBR3	transforming growth factor, beta receptor III
THBS1	thrombospondin 1
TIPARP	TCDD-inducible poly(ADP-ribose) polymerase
VEGFA	vascular endothelial growth factor A
VEZF1	vascular endothelial zinc finger 1
ZC3H12A	zinc finger CCCH-type containing 12A
ZMIZ1	zinc finger, MIZ-type containing 1
