# Supplementary material for: Deep Sequencing Reveals New Aspects of Progesterone Receptor Signaling in Breast Cancer Cells
Source: PLoS One. 2014 Jun 4;9(6):e98404. doi: 10.1371/journal.pone.0098404 (PMC4045674; doi:10.1371/journal.pone.0098404)
Supplement: File S2 — Differentially expressed transcripts (DETs) in T47D cells after 3 hours of progestin treatment. The top 80 DETs (p-value≤5×10-5) are listed in table A_DETs. Thirty of them are generated by genes that have multiple transcripts in the RefSeq database [64] and they are listed in table B_annotated transcripts. (XLSX) [file pone.0098404.s005.xlsx]

## Sheet: table A_DETs
Official gene symbol	GenBank accession ID	log2(fold_change)
ACER2	NM_001010887	-2.56153
ACOT6	NM_001037162	-3.82772
ADAMTS15	NM_139055	-2.08606
AMIGO2	NM_001143668	3.18495
ANKRD22	NM_144590	-1.92125
ANKRD35	NM_144698	-5.12316
ARHGAP26	NM_001135608	-2.78036
ARID5B	NM_001244638	3.07659
ATP10A	NM_024490	-3.19376
ATP1A1	NM_000701	-2.16001
C16orf80	NM_013242	-2.37246
CCDC165	NM_015210	-3.33412
CCND1	NM_053056	-2.47428
CEBPD	NM_005195	-2.76449
CMTM7	NM_138410	-3.11375
CYP1A1	NM_000499	2.96345
CYR61	NM_001554	-2.46599
DGKH	NM_152910	-2.43974
DIXDC1	NM_033425	-2.40584
DNAJB4	NM_007034	-3.20286
ERRFI1	NM_018948	-2.08073
F3	NM_001993	-2.87937
FAM105A	NM_019018	-4.51277
FAM107B	NM_031453	-2.49549
FAM110C	NM_001077710	-2.24085
FGD4	NM_139241	-2.01472
FJX1	NM_014344	-2.16789
FKBP5	NM_004117	-2.47499
FOXA1	NM_004496	2.08917
FOXO1	NM_002015	-2.19013
FRK	NM_002031	-3.56915
FZD1	NM_003505	-2.04482
GPSM2	NM_013296	-2.66597
GREB1	NM_014668	-2.23976
GRHL2	NM_024915	-2.32085
HERC5	NM_016323	-3.01558
HES2	NM_019089	-2.8206
IL1R1	NM_000877	2.17346
IL20RA	NM_014432	-4.14378
IL6ST	NM_002184	-2.03913
KANK1	NM_153186	-2.81108
KCNH1	NM_002238	-2.94674
KLF4	NM_004235	-2.06397
LCMT1	NM_016309	-2.08221
LOC100499467	NR_036488	-2.95904
MAFB	NM_005461	-4.17234
MAN1A1	NM_005907	-2.83744
MMP15	NM_002428	-2.85091
MPHOSPH10	NM_005791	-2.61941
MTMR9	NM_015458	-2.21571
MTSS1	NM_014751	-2.22663
MYC	NM_002467	-2.49118
MYO10	NM_012334	-1.87145
NDRG1	NM_006096	-2.27494
NET1	NM_005863	-4.40383
NFKBIA	NM_020529	-2.17548
PACSIN1	NM_020804	-2.11074
PDK4	NM_002612	-4.80347
PFKFB3	NM_001145443	-2.63666
PIM2	NM_006875	-2.42362
PRKAB2	NM_005399	-2.03045
RBM24	NM_153020	-2.25246
RCAN1	NM_203418	-2.45982
RIPK4	NM_020639	-2.13155
RPS6KA5	NM_004755	-1.99922
RUNX1	NM_001001890	-2.5933
SEC14L2	NM_012429	-3.45999
SLC25A18	NM_031481	-2.61317
SRGAP1	NM_020762	-1.89961
STAT5A	NM_003152	-3.78931
THBS1	NM_003246	-2.19789
TIPARP	NM_015508	-3.40985
TMEM63C	NM_020431	-3.75451
TNFRSF21	NM_014452	-1.83845
TRAF5	NM_001033910	-2.21537
TSC22D2	NM_014779	-2.09367
TSC22D3	NM_004089	-2.9472
TTLL12	NM_015140	-1.99495
URB2	NM_014777	-2.35973
VAV3	NM_001079874	2.22869

## Sheet: table B_annotated transcripts
Official gene symbol	RefSeq annotation	GenBank accession ID	UniProt annotation	mode of generation	PR regulation
AMIGO2	variant 1	NM_001143668	canonical	-	yes
	variant 2	NM_181847	distinct	AS	no
ANKRD35	variant 1	NM_144698	canonical	-	yes
	variant 2	NM_001280799	distinct	AS	no
ARHGAP26	variant 1	NM_015071	canonical	-	no
	variant 2	NM_001135608	distinct	AS	yes
ARID5B	variant 1	NM_001244638	canonical	-	yes
	variant 2	NM_032199	distinct	AP	yes
ATP1A1	variant 1	NM_000701	canonical	-	yes
	variant 2	NM_001160234	distinct	AP	no
	variant 3	NM_001160233	distinct	AP	no
CMTM7	variant 1	NM_138410	canonical	-	yes
	variant 2	NM_181472	distinct	AS	no
DIXDC1	variant 1	NM_001037954	canonical	-	no
	variant 2	NM_033425	distinct	AS/AP	yes
	variant 3	NM_001278542	distinct	AS/AP	no
DGKH	variant 1	NM_152910	canonical	-	yes
	variant 2	NM_178009	distinct	AS	no
	variant 3	NM_001204504	not distinct	AP	no
	variant 4	NM_001204505	distinct	AP	no
	variant 5	NM_001204506	distinct	AP	no
FKBP5	variant 1	NM_004117	canonical	-	yes
	variant 2	NM_001145775	not distinct	AP	no
	variant 3	NM_001145776	not distinct	AS	no
	variant 4	NM_001145777	distinct	AS	no
F3	variant 1	NM_001993	canonical	-	yes
	variant 2	NM_001178096	distinct	AS	no
GREB1	variant a	NM_014668	canonical	-	yes
	variant b	NM_033090	distinct	AS/AP	no
	variant c	NM_148903	distinct	AS/AP	no
IL6ST	variant 1	NM_002184	canonical	-	yes
	variant 2	NM_175767	distinct	AS	no
	variant 3	NM_001190981	distinct	AS	no
IL20RA	variant 1	NM_014432	canonical	-	yes
	variant 2	NM_001278722	distinct	AP	no
	variant 3	NM_001278723	distinct	AS	no
	variant 4	NM_001278724	distinct	AS	no
KANK1	variant 1	NM_015158	canonical	-	no
	variant 2	NM_153186	distinct	AS/AP	yes
	variant 3	NM_001256876	not distinct	AP	no
	variant 4	NM_001256877	not distinct	AS	no
KCNH1	variant 1	NM_172362	canonical	-	no
	variant 2	NM_002238	distinct	AS	yes
LCMT1	variant 1	NM_016309	canonical	-	yes
	variant 2	NM_001032391	distinct	AS	no
NDRG1	variant 1	NM_001135242	canonical	-	no
	variant 2	NM_006096	distinct	AS	yes
	variant 3	NM_001258432	distinct	AS	no
	variant 4	NM_001258433	distinct	AS	no
NET1	variant 1	NM_001047160	canonical	-	no
	variant 2	NM_005863	distinct	AP	yes
PACSIN1	variant 1	NM_001199583	canonical	-	no
	variant 2	NM_020804	not distinct	AP	yes
PFKFB3	variant 1	NM_004566	canonical	-	yes
	variant 2	NM_001145443	distinct	AP	yes
	variant 3	NM_001282630	distinct	AP	no
PRKAB2	variant 1	NM_005399	canonical	-	yes
	variant 2	NR_103871	non-coding RNA	AS	no
	variant 3	NR_103870	non-coding RNA	AS	no
RBM24	variant 1	NM_001143942	canonical	-	no
	variant 2	NM_153020	distinct	AP	yes
	variant 3	NM_001143941	distinct	AP	no
RCAN1	variant 1	NM_004414	canonical	-	no
	variant 2	NM_203417	distinct	AS/AP	no
	variant 3	NM_203418	distinct	AS/AP	yes
	variant 4	NM_001285389	distinct	AS/AP	no
	variant 5	NM_001285391	distinct	AS/AP	no
	variant 6	NM_001285392	distinct	AS/AP	no
	variant 7	NM_001285393	distinct	AS/AP	no
RPS6KA5	variant 1	NM_004755	canonical	-	yes
	variant 2	NM_182398	distinct	AS	no
RUNX1	variant 1	NM_001754	canonical	-	no
	variant 2	NM_001001890	distinct	AP	yes
	variant 3	NM_001122607	distinct	AS	no
SEC14L2	variant 1	NM_012429	canonical	-	yes
	variant 2	NM_033382	distinct	AS	no
	variant 3	NM_001204204	distinct	AS	no
TIPARP	variant 1	NM_001184718	canonical	-	no
	variant 2	NM_015508	not distinct	AP	yes
	variant 3	NM_001184717	not distinct	AP	no
TRAF5	variant 1	NM_004619	canonical	-	no
	variant 2	NM_145759	not distinct	AP	no
	variant 3	NM_001033910	not distinct	AP	yes
TSC22D3	variant 1	NM_198057	canonical	-	no
	variant 2	NM_004089	distinct	AP	yes
	variant 3	NM_001015881	distinct	AP	no
VAV3	variant 1	NM_006113	canonical	-	no
	variant 2	NM_001079874	distinct	AP	yes
